# Supplementary material for: Validation and refinement of a RUNX1 mutation-associated gene expression signature in blast crisis chronic myeloid leukemia
Source: Leukemia. 2022 Feb 4;36(3):892–6. doi: 10.1038/s41375-022-01508-1 (PMC8885404; doi:10.1038/s41375-022-01508-1)
Supplement: Supplementary file 1 — Supplementary Tables 1 to 7 [file 41375_2022_1508_MOESM1_ESM.xlsx]

## Sheet: Supplementary Table 1
Supplementary Table 1: Gene sets used for GSEA analysis from MSigDB v7.3, Awad et al., 2021 and CISTROME.
Gene Set	Brief description	Genes
MORF_RUNX1	> Neighborhood of RUNX1	ABO	ADAM20	ADCY3	ADCYAP1	AFF2	AMFR	AMMECR1	AQP5	AQP7	ARFGEF2	ATP6V0A2	ATRX	BCL2	BMP10	BRCA1	BRD1	C1orf216	CACNB1	CAMK2G	CDK13	CDYL	CHD9	CLPX	COL19A1	COLGALT2	COLQ	COX6A2	CRHR1	CTRL	CXCR3	CYP11A1	DAPK2	DNAJC16	DPT	DRC3	DTNA	EP400	EPHB2	ERC1	ESR1	FIG4	FNTB	FOSL1	FRYL	FUT6	GJB5	GLE1	GPATCH8
REACTOME_REGULATION_OF_RUNX1_EXPRESSION_AND_ACTIVITY	> Regulation of RUNX1 Expression and Activity	AGO1	AGO2	AGO3	AGO4	CBFB	CCND1	CCND2	CCND3	CDK6	MOV10	PML	PTPN11	RUNX1	SRC	TNRC6A	TNRC6B	TNRC6C
REACTOME_RUNX1_AND_FOXP3_CONTROL_THE_DEVELOPMENT_OF_REGULATORY_T_LYMPHOCYTES_TREGS	> RUNX1 and FOXP3 control the development of regulatory T lymphocytes (Tregs)	CBFB	CR1	CTLA4	FOXP3	IFNG	IL2	IL2RA	NFATC2	RUNX1	TNFRSF18
REACTOME_RUNX1_INTERACTS_WITH_CO_FACTORS_WHOSE_PRECISE_EFFECT_ON_RUNX1_TARGETS_IS_NOT_KNOWN	> RUNX1 interacts with co-factors whose precise effect on RUNX1 targets is not known	ACTL6A	ACTL6B	ARID1A	ARID1B	ARID2	AUTS2	BMI1	CBFB	CBX2	CBX4	CBX6	CBX8	CSNK2A1	CSNK2A2	CSNK2B	EP300	HIPK2	PBRM1	PCGF5	PHC1	PHC2	PHC3	RING1	RNF2	RUNX1	RYBP	SCMH1	SMARCA2	SMARCA4	SMARCB1	SMARCC1	SMARCC2	SMARCD1	SMARCD2	SMARCD3	SMARCE1	YAF2
REACTOME_RUNX1_REGULATES_ESTROGEN_RECEPTOR_MEDIATED_TRANSCRIPTION	> RUNX1 regulates estrogen receptor mediated transcription	AXIN1	CBFB	ESR1	GPAM	KCTD6	RUNX1
REACTOME_RUNX1_REGULATES_EXPRESSION_OF_COMPONENTS_OF_TIGHT_JUNCTIONS	> RUNX1 regulates expression of components of tight junctions	CBFB	CLDN5	OCLN	RUNX1	TJP1
REACTOME_RUNX1_REGULATES_GENES_INVOLVED_IN_MEGAKARYOCYTE_DIFFERENTIATION_AND_PLATELET_FUNCTION	> RUNX1 regulates genes involved in megakaryocyte differentiation and platelet function	AGO1	AGO3	AGO4	ASH2L	CBFB	DPY30	EP300	GATA1	GP1BA	H2AB1	H2AC14	H2AC18	H2AC19	H2AC20	H2AC4	H2AC6	H2AC7	H2AC8	H2AJ	H2AX	H2AZ1	H2AZ2	H2BC1	H2BC10	H2BC11	H2BC12	H2BC13	H2BC14	H2BC15	H2BC17	H2BC21	H2BC3	H2BC4	H2BC5	H2BC6	H2BC7	H2BC8	H2BC9	H2BS1	H2BU1	H3-3A	H3-3B	H3C1	H3C10	H3C11	H3C12	H3C13	H3C14
REACTOME_RUNX1_REGULATES_TRANSCRIPTION_OF_GENES_INVOLVED_IN_BCR_SIGNALING	> RUNX1 regulates transcription of genes involved in BCR signaling	BLK	CBFB	ELF1	ELF2	PAX5	RUNX1
REACTOME_RUNX1_REGULATES_TRANSCRIPTION_OF_GENES_INVOLVED_IN_DIFFERENTIATION_OF_HSCS	> RUNX1 regulates transcription of genes involved in differentiation of HSCs	ABL1	CBFB	CCNH	CDK7	GATA1	GATA2	GATA3	H2AB1	H2AC14	H2AC18	H2AC19	H2AC20	H2AC4	H2AC6	H2AC7	H2AC8	H2AJ	H2AX	H2AZ1	H2AZ2	H2BC1	H2BC10	H2BC11	H2BC12	H2BC13	H2BC14	H2BC15	H2BC17	H2BC21	H2BC3	H2BC4	H2BC5	H2BC6	H2BC7	H2BC8	H2BC9	H2BS1	H2BU1	H3-3A	H3-3B	H3C1	H3C10	H3C11	H3C12	H3C13	H3C14	H3C15	H3C2
REACTOME_RUNX1_REGULATES_TRANSCRIPTION_OF_GENES_INVOLVED_IN_DIFFERENTIATION_OF_KERATINOCYTES	> RUNX1 regulates transcription of genes involved in differentiation of keratinocytes	CBFB	CTSK	CTSL	CTSV	RUNX1	SERPINB13	SOCS3	SOCS4
REACTOME_RUNX1_REGULATES_TRANSCRIPTION_OF_GENES_INVOLVED_IN_DIFFERENTIATION_OF_MYELOID_CELLS	> RUNX1 regulates transcription of genes involved in differentiation of myeloid cells	CBFB	CREBBP	CSF2	LGALS3	PRKCB	RUNX1	RUNX2
REACTOME_RUNX1_REGULATES_TRANSCRIPTION_OF_GENES_INVOLVED_IN_INTERLEUKIN_SIGNALING	> RUNX1 regulates transcription of genes involved in interleukin signaling	CBFB	ELF1	IL3	LIFR	RUNX1
REACTOME_RUNX1_REGULATES_TRANSCRIPTION_OF_GENES_INVOLVED_IN_WNT_SIGNALING	> RUNX1 regulates transcription of genes involved in WNT signaling	AXIN1	CBFB	ESR1	FOXP3	RSPO3	RUNX1
REACTOME_TRANSCRIPTIONAL_REGULATION_BY_RUNX1	> Transcriptional regulation by RUNX1	ABL1	ACTL6A	ACTL6B	AGO1	AGO2	AGO3	AGO4	ARID1A	ARID1B	ARID2	ASH2L	AUTS2	AXIN1	BLK	BMI1	CBFB	CBX2	CBX4	CBX6	CBX8	CCND1	CCND2	CCND3	CCNH	CDK6	CDK7	CLDN5	CR1	CREBBP	CSF2	CSNK2A1	CSNK2A2	CSNK2B	CTLA4	CTSK	CTSL	CTSV	DPY30	ELF1	ELF2	EP300	ESR1	FOXP3	GATA1	GATA2	GATA3	GP1BA	GPAM
TONKS_TARGETS_OF_RUNX1_RUNX1T1_FUSION_ERYTHROCYTE_DN	> Genes down-regulated in erythroid lineage cells by RUNX1-RUNX1T1 [GeneID=861;862] fusion .	AHSP	ARHGAP22	ASAP2	CLC	COL18A1	GP1BB	HBA1	HBE1	IL9RP3	ITM2A	LDLRAD4	LRRC61	LTBP1	LTC4S	MYL4	MYLK	PDLIM1	PF4	SLC27A2
TONKS_TARGETS_OF_RUNX1_RUNX1T1_FUSION_ERYTHROCYTE_UP	> Genes up-regulated in erythroid lineage cells by RUNX1-RUNX1T1 [GeneID=861;862] fusion .	ACSL1	ACVR1B	ADAMTSL4	ADCY9	ALDH1A2	AMIGO2	ANXA2	ANXA2P3	AP1S1	APP	ARAP3	ARL4A	ARMCX2	ATXN1	BAALC	BCL2A1	BTG1	C3AR1	CCL7	CD163	CD180	CD1D	CD200	CD79B	CH25H	CLEC5A	COL1A2	CPD	CPM	CREM	CRHBP	CTSL	CXCL5	CYP1A1	DDR1	DENND5A	DHRS9	DKK2	DNAJB2	DNASE2	DUSP6	ECM1	EEF1A2	ELANE	EMP1	ENPP2	ERG	ETNK1
TONKS_TARGETS_OF_RUNX1_RUNX1T1_FUSION_GRANULOCYTE_DN	> Genes down-regulated in granulocytes by RUNX1-RUNX1T1 [GeneID=861;862] fusion.	ADAM8	ALOX5	ALOX5AP	CAMK1	CPA3	CYP1B1	ENTPD1	FCER1A	GDPD5	HBA1	HDC	IL10RA	KRT86	MS4A2	NCF1	PDE4C	PILRA	PMP22
TONKS_TARGETS_OF_RUNX1_RUNX1T1_FUSION_GRANULOCYTE_UP	> Genes up-regulated in granulocytes by RUNX1-RUNX1T1 [GeneID=861;862] fusion.	ALDH1A1	ALDH5A1	ANGPT1	ARID5B	BCAT1	CD200	CDK17	CDK6	CRHBP	CYP1A1	DDX39B	DNAAF2	F2R	F2RL1	FHL1	FSCN1	GK	GNAI1	GUCY1A1	HSPB1	HSPE1	ID1	IFI16	IL17RB	ISYNA1	JAM3	JUP	KANK2	KLHL26	LY6E	MACF1	MARCHF6	MECOM	MEF2C	MEIS1	MPL	MTSS1	MYRF	NEFH	NPR3	NUDT11	ROBO1	RXYLT1	SNN	SOCS2	SOX4	TAF9B	TAL1
TONKS_TARGETS_OF_RUNX1_RUNX1T1_FUSION_HSC_DN	> Genes down-regulated in normal hematopoietic progenitors by RUNX1-RUNX1T1 [GeneID=861;862] fusion.	ABCC4	ACSL1	ACTN1	ADCY7	ADGRE2	ALOX5AP	ANK1	ANPEP	APOBR	AQP3	ARHGEF10	ASRGL1	BCOR	BIN2	BIRC3	C11orf21	C15orf39	CAMK1	CAPG	CBFA2T3	CCL2	CCNA1	CCND1	CCND3	CCR7	CD244	CD33	CD36	CD48	CD52	CD55	CD82	CEBPA	CEBPE	CEP85	CFLAR	CHST12	CIAO1	CKAP4	CLC	CRCP	CSF1	CSF2RB	CST7	CSTA	CTSG	CXCR4	CYBB
TONKS_TARGETS_OF_RUNX1_RUNX1T1_FUSION_HSC_UP	> Genes up-regulated in normal hematopoietic progenitors by RUNX1-RUNX1T1 [GeneID=861;862] fusion.	ABI2	ACTA2	ADD3	AGTR1	AHR	ALDH1A1	ALDH1A2	AMIGO2	ANK3	ANXA2	APOE	ARG2	ARHGEF12	ARID5B	ARMCX2	BAMBI	BBIP1	BNIP3L	C8orf17	CA2	CALCRL	CCNG2	CD200	CD226	CD69	CDC42EP3	CEACAM1	CEP162	CH25H	CLEC2B	COCH	COL3A1	CREM	CRHBP	CXCL8	CYP1A1	DAB2	DDAH2	DDR1	DDX58	DEPTOR	DGKE	DNAJB5	DRAM1	DUSP6	E2F5	ECM1	EMP1
TONKS_TARGETS_OF_RUNX1_RUNX1T1_FUSION_MONOCYTE_DN	> Genes down-regulated in monocytes by RUNX1-RUNX1T1 [GeneID=861;862] fusion.	ADAM8	ADAMDEC1	AP3S2	ARL4C	BTG2	CASP8	CCR6	CD1A	CD1B	CD1C	CD1E	CD46	CLC	CPA3	CYP1B1	ENTPD1	FGL2	GGA2	GM2A	GNB5	GPR171	HBA1	HBB	HBG1	HDC	HIP1	HLA-DQB1	HNRNPH1	ICAM3	IRF4	ITGB7	IVNS1ABP	KAT2B	LDLRAD4	LTB	MAP3K2	MDM4	NR4A2	P2RY14	PACC1	PDE4A	PLXNC1	PTGER3	PTPN22	RGS2	RNF24	ROCK2	S100B
TONKS_TARGETS_OF_RUNX1_RUNX1T1_FUSION_MONOCYTE_UP	> Genes up-regulated in monocytes by RUNX1-RUNX1T1 [GeneID=861;862] fusion.	ADAP2	AK2	AKR1C3	ALDH1A2	AMPD2	ANKRD40	APLP2	APOE	AQP1	ARAP3	ARG2	ARHGEF12	ARL4A	ATP1B3	ATP5ME	BCL2A1	BZW2	C11orf95	C1QBP	CALU	CAVIN1	CBS	CCL8	CCND2	CD180	CDC123	CENPX	CH25H	CKB	COL1A2	CRHBP	CSF1	CTDSPL	CTPS1	CXCL10	CYP1A1	DAG1	DDR1	DDX18	DDX24	DEXI	DHRS9	DKC1	DLAT	DNAAF2	DUSP14	DUSP6	EBNA1BP2
TONKS_TARGETS_OF_RUNX1_RUNX1T1_FUSION_SUSTAINDED_IN_ERYTHROCYTE_UP	> Genes up-regulated by RUNX1-RUNX1T1 [GeneID=861;862] fusion protein in normal hematopoietic progenitors; their expression was sustained in subsequently developing erythroid lineage.	ACSL1	ALDH1A2	AMIGO2	ANXA2	ARMCX2	CD200	CH25H	CREM	CRHBP	CYP1A1	DDR1	DUSP6	ECM1	EMP1	ERG	GBP2	GDF15	HOMER3	HSPB1	ID1	IFI16	IL17RB	IL1RN	KLF6	LILRA2	MAGED2	MALL	NAP1L1	NQO1	NRCAM	NTS	P2RX4	PLAT	PNRC1	QPRT	RBPMS	SLC7A11	SOX4	TCF7L2	TM4SF1	TMEM176B	UCHL1	VCAN	ZNF217
TONKS_TARGETS_OF_RUNX1_RUNX1T1_FUSION_SUSTAINED_IN_GRANULOCYTE_DN	> Genes down-regulated by RUNX1-RUNX1T1 [GeneID=861;862] fusion protein in normal hematopoietic progenitors; their expression was sustained in subsequently developing granulocytes.	ALOX5AP	CAMK1	CYP1B1	FCER1A	HDC	IL10RA	PMP22
TONKS_TARGETS_OF_RUNX1_RUNX1T1_FUSION_SUSTAINED_IN_GRANULOCYTE_UP	> Genes up-regulated by RUNX1-RUNX1T1 [GeneID=861;862] fusion protein in normal hematopoietic progenitors; their expression was sustained in subsequently developing granulocytes.	ALDH1A1	ARID5B	CD200	CRHBP	CYP1A1	F2RL1	GUCY1A1	HSPB1	ID1	IFI16	IL17RB	JUP	SOX4	TM4SF1	TMEM176B
TONKS_TARGETS_OF_RUNX1_RUNX1T1_FUSION_SUSTAINED_IN_MONOCYTE_DN	> Genes down-regulated by RUNX1-RUNX1T1 [GeneID=861;862] fusion protein in normal hematopoietic progenitors; their expression was sustained in subsequently developing monocytes.	CLC	CYP1B1	HBA1	HBB	HBG1	HDC	LTB	PLXNC1	RGS2	S100B
TONKS_TARGETS_OF_RUNX1_RUNX1T1_FUSION_SUSTAINED_IN_MONOCYTE_UP	> Genes up-regulated by RUNX1-RUNX1T1 [GeneID=861;862] fusion protein in normal hematopoietic progenitors; their expression was sustained in subsequently developing monocytes.	ALDH1A2	ARG2	ARHGEF12	CH25H	CRHBP	CSF1	CYP1A1	DUSP6	EPS8	GDF15	HOMER3	HPGDS	HSPB1	NAP1L1	NEFH	PPFIBP1	QPRT	SOX4	TFPI	TM4SF1	UCHL1
REACTOME_REGULATION_OF_RUNX2_EXPRESSION_AND_ACTIVITY	> Regulation of RUNX2 expression and activity	BMP2	CBFB	CUL1	DLX5	DLX6	ESR1	ESRRA	FBXW7	GSK3B	HIVEP3	MSX2	NKX3-2	NR3C1	PPARGC1A	PPARGC1B	PSMA1	PSMA2	PSMA3	PSMA4	PSMA5	PSMA6	PSMA7	PSMA8	PSMB1	PSMB10	PSMB11	PSMB2	PSMB3	PSMB4	PSMB5	PSMB6	PSMB7	PSMB8	PSMB9	PSMC1	PSMC2	PSMC3	PSMC4	PSMC5	PSMC6	PSMD1	PSMD10	PSMD11	PSMD12	PSMD13	PSMD14	PSMD2	PSMD3
REACTOME_RUNX2_REGULATES_BONE_DEVELOPMENT	> RUNX2 regulates bone development	ABL1	AR	BGLAP	CBFB	COL1A1	GLI2	GLI3	HDAC3	HDAC4	HDAC6	HES1	HEY1	HEY2	IHH	MAF	MAPK1	MAPK3	RB1	RBM14	RUNX2	SATB2	SMAD1	SMAD4	SMAD6	SP7	SRC	UCMA	WWTR1	YAP1	YES1	ZNF521
REACTOME_RUNX2_REGULATES_CHONDROCYTE_MATURATION	> RUNX2 regulates chondrocyte maturation	CBFB	GLI2	HDAC4	IHH	RUNX2
REACTOME_RUNX2_REGULATES_GENES_INVOLVED_IN_CELL_MIGRATION	> RUNX2 regulates genes involved in cell migration	AKT1	AKT2	AKT3	CBFB	ITGA5	ITGBL1	MMP13	RUNX2
REACTOME_RUNX2_REGULATES_OSTEOBLAST_DIFFERENTIATION	> RUNX2 regulates osteoblast differentiation	ABL1	AR	BGLAP	CBFB	COL1A1	GLI3	HDAC3	HDAC6	HES1	HEY1	HEY2	MAF	MAPK1	MAPK3	RB1	RUNX2	SATB2	SP7	SRC	UCMA	WWTR1	YAP1	YES1	ZNF521
REACTOME_TRANSCRIPTIONAL_REGULATION_BY_RUNX2	> Transcriptional regulation by RUNX2	ABL1	AKT1	AKT2	AKT3	AR	BAX	BGLAP	BMP2	CBFB	CCNB1	CCND1	CDK1	CDK4	CDKN1A	COL1A1	CUL1	DLX5	DLX6	ESR1	ESRRA	FBXW7	GLI2	GLI3	GSK3B	HAND2	HDAC3	HDAC4	HDAC6	HES1	HEY1	HEY2	HIVEP3	IHH	ITGA5	ITGBL1	LGALS3	MAF	MAPK1	MAPK3	MMP13	MSX2	NKX3-2	NR3C1	PPARGC1A	PPARGC1B	PPM1D	PSMA1	PSMA2
REACTOME_REGULATION_OF_RUNX3_EXPRESSION_AND_ACTIVITY	> Regulation of RUNX3 expression and activity	CBFB	CDKN2A	EP300	MDM2	PSMA1	PSMA2	PSMA3	PSMA4	PSMA5	PSMA6	PSMA7	PSMB1	PSMB10	PSMB2	PSMB3	PSMB4	PSMB5	PSMB6	PSMB7	PSMB8	PSMB9	PSMC1	PSMC2	PSMC3	PSMC4	PSMC5	PSMC6	PSMD1	PSMD10	PSMD11	PSMD12	PSMD13	PSMD14	PSMD2	PSMD3	PSMD4	PSMD5	PSMD6	PSMD7	PSMD8	PSMD9	PSME1	PSME2	PSME3	PSMF1	RPS27A	RUNX3	SEM1
REACTOME_RUNX3_REGULATES_BCL2L11_BIM_TRANSCRIPTION	> RUNX3 regulates BCL2L11 (BIM) transcription	BCL2L11	FOXO3	RUNX3	SMAD3	SMAD4
REACTOME_RUNX3_REGULATES_CDKN1A_TRANSCRIPTION	> RUNX3 regulates CDKN1A transcription	CDKN1A	RUNX3	SMAD3	SMAD4	TGFB1	TP53	ZFHX3
REACTOME_RUNX3_REGULATES_IMMUNE_RESPONSE_AND_CELL_MIGRATION	> RUNX3 Regulates Immune Response and Cell Migration	CBFB	ITGA4	ITGAL	RORC	RUNX3	SPP1
REACTOME_RUNX3_REGULATES_NOTCH_SIGNALING	> RUNX3 regulates NOTCH signaling	CREBBP	EP300	HES1	JAG1	KAT2A	KAT2B	MAML1	MAML2	MAML3	MAMLD1	NOTCH1	RBPJ	RUNX3	SNW1
REACTOME_RUNX3_REGULATES_P14_ARF	> RUNX3 regulates p14-ARF	BRD2	CBFB	CCND1	CDKN2A	EP300	HDAC4	KRAS	RUNX1	RUNX3	TGFB1
REACTOME_RUNX3_REGULATES_WNT_SIGNALING	> RUNX3 regulates WNT signaling	CCND1	CTNNB1	LEF1	MYC	RUNX3	TCF7	TCF7L1	TCF7L2
REACTOME_RUNX3_REGULATES_YAP1_MEDIATED_TRANSCRIPTION	> RUNX3 regulates YAP1-mediated transcription	CCN2	RUNX3	TEAD1	TEAD2	TEAD3	TEAD4	WWTR1	YAP1
REACTOME_TRANSCRIPTIONAL_REGULATION_BY_RUNX3	> Transcriptional regulation by RUNX3	BCL2L11	BRD2	CBFB	CCN2	CCND1	CDKN1A	CDKN2A	CREBBP	CTNNB1	EP300	FOXO3	HDAC4	HES1	ITGA4	ITGAL	JAG1	KAT2A	KAT2B	KRAS	LEF1	MAML1	MAML2	MAML3	MAMLD1	MDM2	MYC	NOTCH1	PSMA1	PSMA2	PSMA3	PSMA4	PSMA5	PSMA6	PSMA7	PSMB1	PSMB10	PSMB2	PSMB3	PSMB4	PSMB5	PSMB6	PSMB7	PSMB8	PSMB9	PSMC1	PSMC2	PSMC3	PSMC4
AWAD_469_RUNX1_MUTANT_VS_WT	> 469 genes differentially expressed between RUNX1 mutant vs WT CML blast crisis patients that are significant	DNTT	ADGRF1	TRBVB	VPREB1	LINC01375	CLEC14A	ST18	PXDN	OPALIN	SDK2	S100A16	ABCA9	C1QTNF4	SCN3A	PROM1	LINC00865	IL2RA	BAALC	SCHIP1	PAX5	CD19	HLA-DQA2	ACY3	RN7SKP203	RP11-318M2.3	IQCJ-SCHIP1	MRC1	CORO6	CD79B	BLNK	STK32B	NRXN3	HGF	CPNE7	CASC10	CALCRL	IL21R	KIAA1462	MSR1	EMP1	WDR49	CHN1	WFS1	IRF8	HLA-DOA	TRH	DEAR	AOX3P
AWAD_396_PROTEIN_CODING_RUNX1_MUTANT_VS_WT	> 396 protein-coding genes differentially expressed between RUNX1 mutant vs WT CML blast crisis patients that are significant	DNTT	ADGRF1	VPREB1	CLEC14A	ST18	PXDN	OPALIN	SDK2	S100A16	ABCA9	C1QTNF4	SCN3A	PROM1	IL2RA	BAALC	SCHIP1	PAX5	CD19	HLA-DQA2	ACY3	IQCJ-SCHIP1	MRC1	CORO6	CD79B	BLNK	STK32B	NRXN3	HGF	CPNE7	CASC10	CALCRL	IL21R	KIAA1462	MSR1	EMP1	WDR49	CHN1	WFS1	IRF8	HLA-DOA	TRH	MYO5C	CTGF	AHNAK2	CD200	KAZALD1	FGD5	SORBS3
AWAD_248_RUNX1_MUTANT_VS_WT_UP	> 248 genes upregulated between RUNX1 mutant vs WT CML blast crisis patients that are significant	DNTT	ADGRF1	TRBVB	VPREB1	LINC01375	CLEC14A	ST18	PXDN	OPALIN	SDK2	S100A16	ABCA9	C1QTNF4	SCN3A	PROM1	LINC00865	IL2RA	BAALC	SCHIP1	PAX5	CD19	HLA-DQA2	ACY3	RN7SKP203	RP11-318M2.3	IQCJ-SCHIP1	MRC1	CORO6	CD79B	BLNK	STK32B	NRXN3	HGF	CPNE7	CASC10	CALCRL	IL21R	KIAA1462	MSR1	EMP1	WDR49	CHN1	WFS1	IRF8	HLA-DOA	TRH	DEAR	AOX3P
AWAD_195_PROTEIN_CODING_RUNX1_MUTANT_VS_WT_UP	> 195 protein-coding genes upregulated between RUNX1 mutant vs WT CML blast crisis patients that are significant	DNTT	ADGRF1	VPREB1	CLEC14A	ST18	PXDN	OPALIN	SDK2	S100A16	ABCA9	C1QTNF4	SCN3A	PROM1	IL2RA	BAALC	SCHIP1	PAX5	CD19	HLA-DQA2	ACY3	IQCJ-SCHIP1	MRC1	CORO6	CD79B	BLNK	STK32B	NRXN3	HGF	CPNE7	CASC10	CALCRL	IL21R	KIAA1462	MSR1	EMP1	WDR49	CHN1	WFS1	IRF8	HLA-DOA	TRH	MYO5C	CTGF	AHNAK2	CD200	KAZALD1	FGD5	SORBS3
AWAD_221_RUNX1_MUTANT_VS_WT_DN	> 221 genes downregulated between RUNX1 mutant vs WT CML blast crisis patients that are significant	DPY19L1	RALGAPA2	NUCB2	ELOVL5	GALC	NMT2	JMY	ENTPD7	PDE5A	SLC18A2	JAZF1	MATN2	MLC1	ACTN1	CORO2A	PDZD8	P2RY2	GALNT10	KIF21B	C1orf162	CD6	RP11-231C14.6	FAM46C	FAM151B	SLC45A4	LRG1	SNTB1	WDFY3-AS1	APBA2	SCML1	COLGALT2	STXBP5	CCDC169	LRIG1	PLXNA4	TSPO	SIRPA	JAG1	RP11-713M15.1	DDX11L2	ICOS	SYCP2	ARG1	PADI2	PGM1	AC018755.18	AC079610.1	NPL
AWAD_201_PROTEIN_CODING_RUNX1_MUTANT_VS_WT_DN	> 201 protein-coding genes downregulated between RUNX1 mutant vs WT CML blast crisis patients that are significant	DPY19L1	RALGAPA2	NUCB2	ELOVL5	GALC	NMT2	JMY	ENTPD7	PDE5A	SLC18A2	JAZF1	MATN2	MLC1	ACTN1	CORO2A	PDZD8	P2RY2	GALNT10	KIF21B	C1orf162	CD6	FAM46C	FAM151B	SLC45A4	LRG1	SNTB1	APBA2	SCML1	COLGALT2	STXBP5	CCDC169	LRIG1	PLXNA4	TSPO	SIRPA	JAG1	ICOS	SYCP2	ARG1	PADI2	PGM1	AC018755.18	NPL	ECE1	XKR6	WDFY3	CLTCL1	RET
CISTROME_SKH1_ANTI-RUNX1_SIREVI1_D10_CHIPSEQ	> Genes with score ≥ 3 from Cistrome DB for RUNX1 ChIP-Seq sites from SKH-1 cells during knock-down of RUNX1-EVI1 after 10d. CistromeDB: 86788	H4C5	FOS	METRN	HCFC1	STUB1	CRTC2	TMEM187	BAG6	NSMF	APOM	ANTKMT	MOGS	TSEN34	MBOAT7	JMJD8	BTBD19	TCTEX1D4	CCDC85B	SLC39A1	MAGIX	SH2B3	WBP1	SLC2A5	C6orf47	ESYT1	ARHGAP45	CYTH4	BCKDK	COPS6	CCDC78	ZNF668	ERF	ZNF646	FIBP	RPS9	H2BC7	PLEC	GPSM3	USP3	FOSL1	H3C4	H2AC7	INO80B	H4C1	H4C2	HAGHL	ZNRF3	XBP1
CISTROME_JURKAT_RUNX1	> Genes with score ≥ 3 from Cistrome DB for RUNX1 ChIP-Seq sites from Jurkat cells. CistromeDB: 54234	PRR7	EFHD2	KLF16	RASSF1	TRIM28	KLHL36	CD19	RIPK4	CIRBP	LRFN2	FASN	TMEM259	ZNF524	FIZ1	CD248	TGFBRAP1	ZBTB45	ERF	ABCB9	CNN2	OGFOD2	ARID3A	ALDOA	CRELD2	GPR68	TUSC2	ALG12	ATP6V0C	C7orf26	FBLN2	RABEP2	HDAC4	AKT1	KLF13	EEF1D	NOTUM	TIGD5	CCDC28B	USF1	MTURN	TOP1MT	RHPN1	FIBP	TLE2	RAC3	CTSW	WBP1	ADD1
CISTROME_RUNX1_CHIP_S00XUNH1	> Genes with score ≥ 1 from Cistrome DB for RUNX1 ChIP-Seq from venous blood myeloid cells of 65-70yo male. CistromeDB: 103694	CCNJ	RSBN1	HSPA8	RPL27	RUNDC1	PTGES3L-AARSD1	PTGES3L	ZNF491	RNF6	TCTN2	ZNF616	ZNF337	MYNN	C7orf50	PPIE	PNP	PIP4P1	PLAA	IFT74	ACTRT3	ADRB1	SELENOT	ZNF426	GGCT	PGBD2	ATL3	RTN3	CYB5D2	ZZEF1	ZNF440	GPD2	RPN2	MTIF3	DIAPH1	ZNF324B	MROH8	ZC3H14	ZNF132	PTPN21	LAMA3	CLN5	ZNF814	TTBK1	HELLS	DAW1	ATMIN	UBXN1	RARS2
CISTROME_KASUMI_RUNX1_N_TERMINUS_2	> Genes with score ≥ 2 from Cistrome DB for RUNX1 ChIP-Seq from Kasumi-1 cells. CistromeDB: 39783	FCGRT	SEPTIN9	SH2B3	THEMIS2	S100A4	SKI	PLEC	ST3GAL1	RHBDF2	TNFRSF1B	S100A5	PLEKHG3	PTTG1IP	GPR132	S100A3	SH3BP2	FAM49A	C15orf62	ARHGEF7	NEK6	PARVG	ESRP2	SLC16A3	GPR68	DGKZ	TNFSF13	DENND3	ZC3H12A	CCL3L3	PTK2	SMAD3	TOX2	IGF2BP3	GMEB2	SUSD3	FXYD2	SELPLG	ADGRE5	ESYT2	CD300C	C10orf105	PFKFB3	PLCG2	LOC105375938	PLA2G15	HCST	SLC9A3R1	CCL3
CISTROME_JURKAT_RUNX_CHIPSEQ	> Genes with score ≥ 1 from Cistrome DB for RUNX1 ChIP-Seq from Jurket E6-1 cells. CistromeDB: 1955	LOC105370399	MTSS1	CPXM2	MYO18B	STK17B	ZBP1	PRKACG	ACSF3	NOSIP	RBL2	APBA2	PMF1	PMF1-BGLAP	RUNX1	CD1A	ST18	LZTFL1	ZDHHC11	TOX2	XCR1	RNF220
CISTROME_RUNX1ETO_SIRE_CHIPSEQ	> Genes with score ≥ 1 from Cistrome DB for RUNX1/ETO ChIP-Seq from Kasumi-1 cells during knockdown of RUNX1/ETO. CistromeDB: 8480	SP1	BAHCC1	SDC1	PAX5	LOC107986800	RAB7A	YAE1	FIP1L1	FRA10AC1
CISTROME_RUNX1_CHIP-SEQ_IN_JURKAT_2	> Genes with score ≥ 1 from Cistrome DB for RUNX1 ChIP-Seq from Jurkat cells. CistromeDB: 37388	MYCBP2	ME3	LOC105370399	CPXM2	GLG1	SEH1L	KRI1	ARHGAP39	NSMF	STK17B	RNF216	ZBP1	PRKACG	ZBTB7B	TSEN34	MAD1L1	RBL2	CD28	CDKN2D	TGFBR1	MBOAT7	CDHR3	OGG1	CBFA2T3	SPINK2	MYO3B	PTK2	SIRPB1	HDAC4	SIRPG	STYK1	ATP6V0A1	DCUN1D1	WT1	CEP112	RPS9	MYLIP	AKAP8L	TGOLN2	ZKSCAN3	STAT3	RESF1	DBNDD1	RAD50	TRAF3IP3	LY9	PJA2	PIKFYVE
CISTROME_HPBMC_RUNX1_CHIP-SEQ	> Genes with score ≥ 4 from Cistrome DB for RUNX1 ChIP-Seq from PBMCs from male. CistromeDB: 81223	H2BU1	H2AW	TTLL2	CNDP1	MYO7B	PCDHA6	PCDHA5	PCDHB13	LOC283710	MUC20	BAGE2	TRAF3IP1	ZNF274	PCDHB12	PCDHA2	SOX2	PCDHA7	CORO2B	PCDHB14	RPH3A	SIGLEC6	SGK2	ZBTB7C	H1-3	IWS1	PCDHGA4	EGFR	H3C6	HOXA3	GLB1L3	MBP	HSP90AB1	PCDHA3	KRTAP5-10	OR2V1	PCDHGA2	DEFA4	MT1H	MT1G	PCDHA1	CUTA	H3C2	H2AC4	DNAH10	SYNGAP1	HPCAL4	LOC107986175	SDK1
CISTROME_RUNX1_AMLBLAST_CD34_CHIPSEQ	> Genes with score ≥ 4 from Cistrome DB for RUNX1 ChIP-Seq from CD34+ AML blast J282 apheresis. CistromeDB: 49536	PLEC	H1-3	H4C6	ADAT3	SCAMP4	H2AC8	H2BC8	H4C5	H2BC3	H3C4	H2AC7	H2BC7	BTBD19	TCTEX1D4	H3C2	H2AC4	PHF19	DPAGT1	H3C3	H3C6	HSP90AB1	H2AC17	H2BC17	JUNB	C2CD2L	PER1	PHF1	H4C2	H4C7	CUTA	SHARPIN	MAF1	H3C7	H3C12	SERTAD2	DNMT3A	H2BC10	NIN	SYNGAP1	H2BC9	H3C8	BANP	TMEM109	MIDN	H4C12	ABCG1	VAMP2	H2AX
CISTROME_ME_IP_RUNX1_KD	> Genes with score ≥ 2 from Cistrome DB for RUNX1 ChIP-Seq from ME-1 cells during 600ng/ml dox knockdown of CBFB-MYH11 for 72h. CistromeDB: 104092	CNR2	ZNF581	ZNF580	ELF4	CCDC106	ZNF524	FIZ1	ZNF175	LPAR5	SQSTM1	ST3GAL1	MGAT4B	SLFN14	LOC107983998	CCL3L3	C20orf203	BET1L	RIC8A	PPAN-P2RY11	PPAN	ANGPTL6	P2RY11	TPD52L2	U2AF2	NDST2	PRAM1	MPL	AVP	RPS6KB2	UROD	ARHGAP45	SH2B3	TAGLN2	HECTD3	SMIM3	C12orf57	PYCR3	GRAP2	ZBTB45	EIF3G	HIPK1	BTG2	PTPRCAP	SLC2A5	CNIH2	CPPED1	PDE8A	TRIM28
CISTROME_ME_IP_RUNX1_CONTROL	> Genes with score ≥ 3 from Cistrome DB for RUNX1 ChIP-Seq from ME-1 cells during no dox knockdown of CBFB-MYH11 for 72h. CistromeDB: 104093	ABHD16B	TPD52L2	CNR2	LOC105375938	RARA	SH2B3	LRRC32	SH3TC1	TBC1D14	CCL3L3	UQCC3	LBHD1	PLEC	SEPTIN9	ZBTB46	BIN1	THEMIS2	MRPL52	NOL4L	BCL6B	CXXC5	SLC16A3	CSKMT	C11orf98	MGAT1	ELF4	TBC1D10C	MMP14	HPN	ZNF580	GPR146	SLFN14	PLD3	LGALS1	ARHGEF7	PPP1CA	ZNF581	NLRC3	ELK3	BET1L	RIC8A	TBL2	KAZALD1	ALOX5AP	S100P	TEX22	FOS	NINJ2
CISTROME_ENCODE3_RUNX1	> Genes with score ≥ 2 from Cistrome DB for RUNX1 ChIP-Seq from K562 cells. CistromeDB: 63972	HIC2	BPGM	HMGB1	USPL1	MRPL13	MTBP	AP1AR	LOC105372836	MMADHC	RHOBTB3	ADARB1	SPATA9	PSMA2	MRPL32	SERPINI1	PDCD10	ARCN1	KIFAP3	NDUFA5	CBLL1	TASOR2	C5orf51	NIPBL	CCDC113	THNSL1	PGBD2	COG5	DUS4L-BCAP29	DUS4L	CROCC	HEPACAM2	SS18L2	ENKUR	DMXL2	SEC22C	KIAA1324L	GATB	DYNC1I2	CLCN3	ZSCAN31	RBM4B	IFT46	FAM135A	SIKE1	CCDC71L	THAP5	ATRN	PIK3R3
CISTROME_RUNX1_DMQ1_CTCF	> Genes with score ≥ 1 from Cistrome DB for RUNX1 ChIP-Seq from K562 cells with targeted DNA methylation in vivo using an engineered dCas9-MQ1 fusion protein. CistromeDB: 83915	COMT	ALDH4A1	TXNRD2	CRKL	PRAME	ATP5MC2
CISTROME_CD34_PBSC_RUNX1_CHIP-SEQ	> Genes with score ≥ 4 from Cistrome DB for RUNX1 ChIP-Seq from PBMCs from donor. CistromeDB: 55493	PLEC	H1-3	H4C6	ADAT3	SCAMP4	H2AC8	H2BC8	H4C5	H2BC3	H3C4	H2AC7	H2BC7	BTBD19	TCTEX1D4	H3C2	H2AC4	PHF19	DPAGT1	H3C3	H3C6	HSP90AB1	H2AC17	H2BC17	JUNB	C2CD2L	PER1	PHF1	H4C2	H4C7	CUTA	SHARPIN	MAF1	H3C7	H3C12	SERTAD2	DNMT3A	H2BC10	NIN	SYNGAP1	H2BC9	H3C8	BANP	TMEM109	MIDN	H4C12	ABCG1	VAMP2	H2AX
CISTROME_CHIP_RUNX1	> Genes with score ≥ 3 from Cistrome DB for RUNX1 ChIP-Seq from KASUMI-1 cells during 600ng/ml dox shRNA induction. CistromeDB: 72352	HSP90AB1	H4C12	SLC35B2	NFKBIE	PTEN	KLLN	VASP	H2AC15	H2BC15	H4C11	H3C11	S100P	H4C13	H1-5	ERCC1	PTK2B	H3C4	H2AC7	H4C5	H2BC7	H2BC14	MLLT10	H2AC14	CHD7	H2AC17	SKIDA1	H2AC16	H2BC17	RTN2	H3C12	H3C10	PPM1N	DENND3	TMEM151B	H2AC11	TXNRD2	H2BC11	COMT	SEPTIN9	LRRC23	PCSK4	REEP6	ADGRE5	EIF4A1	LOC105375938	H2AC13	PROX2	H2BC13
CISTROME_RUNX1	> Genes with score ≥ 3 from Cistrome DB for RUNX1 ChIP-Seq from CUTLL1 cells with DMSO vehicle treatment. CistromeDB: 43099	UQCC3	LBHD1	CSKMT	C11orf98	UBXN1	PLEC	ZP1	JUNB	HOOK2	SEPTIN9	SELPLG	PCNA	ARID5A	GAS7	TMEM230	NUGGC	PRDX2	RNASEH2A	TOP1MT	NFATC3	TBCD	LOC107983998	INTS5	ZNF581	GET3	IL2RG	LTBP3	PTP4A2	TRIR	ITGB2	IQGAP2	PRKCZ	RNF31	CD248	ZNF683	PSME2	EMC9	CDS2	ADAT3	SCAMP4	ZNRD2	EIF5A	TLE6	FAM89B	GUK1	RUFY3	BSG	ZNF646
CISTROME_MK_RUNX1	> Genes with score ≥ 3 from Cistrome DB for RUNX1 ChIP-Seq from megakaryocytes cultured from cord blood CD34-positive cells. CistromeDB: 4514	GABARAP	H4C6	PHF23	DVL2	H1-3	ELP5	CTDNEP1	PKM	H1-2	GPR146	GBA	PER1	SETD5	LBHD1	H4C7	UQCC3	H3C7	NTN5	FAM189B	H2BC9	VASP	CSKMT	TTYH2	C11orf98	GPBP1	PDE4A	CXXC5	H2BU1	H2AW	ATP2A3	CCDC12	NFATC3	CDC42SE1	PNP	CHD4	NBEAL2	PPP1R35	MLLT11	HSP90AB1	ADAT3	SCAMP4	PIP4P1	PTDSS1	PTBP1	MTERF3	VAMP2	ZNF837	MADD
CISTROME_RUNX1_CHIP-SEQ_CCRF-CEM_1	> Genes with score ≥ 1 from Cistrome DB for RUNX1 ChIP-Seq from CCRF-CEM cells. CistromeDB: 35483	PKIG	PFDN5	C12orf10	RNF166	PPP2CB	GDAP1L1	MEX3D	PEX14	POU3F2	MRPS18C	HELQ	ANKRD10	LMAN2L	TUBA1C	UBE2I	TSPAN16	RNF11	UBE2Q1	PURA	SCN2B	TMEM208	LRRC29	ZNFX1	E2F4	MTMR3	ERBB3	SCN4B	GPBP1L1	AKAP5	KIF2C	TLK1	SNAI3	CTU2	RPS26	ALDH3B1	SPIRE2	DFFA	SEPTIN7	FBXO46	TCF25	LRRC8B	MYD88	ADGRL2	CALN1	AHNAK	RPL37	PHF20	SERINC3
CISTROME_RUNX1_CHIP-SEQ_CCRF-CEM_2	> Genes with score ≥ 1 from Cistrome DB for RUNX1 ChIP-Seq from CCRF-CEM cells. CistromeDB: 35487	LOC105370399	MAD1L1	KRI1	ITGAL	EPHA2	CDKN2D	ARHGAP31	ABHD12B	PTK2	ZDHHC11	PPIA	DAB2IP	DBNDD1	MAD2L1BP	MBNL1	DDX59	ADAMTSL2	YAF2	RNF125
CISTROME_RUNX1_CHIP-SEQ_CD34+_HSPC	> Genes with score ≥ 1 from Cistrome DB for RUNX1 ChIP-Seq from CD34+ HSPC cells. CistromeDB: 67763	RPS6KA1	ARHGEF18	LGALS12	MRPL54	ARL6IP1	PIKFYVE	WBP2	MGME1	SNX5	SFXN5	MAP1LC3B2	TFAM	CBLL1	RASSF5	PJA2	MRTFA	NCF4	MYCBP2	GRHL3	SELPLG	APBA3	PEAK3	TYROBP	GPSM3	CRLF2	ADGB	NKG7	ASGR2	GZF1	CTR9	SNTB2	USP3	CCDC97	CCDC12	NBEAL2	PLAAT5	STING1	UNC13D	ITGB2	CAPG	ANXA6	HCST	MYO1D	ESYT2	STAT1	PKM	OLFML3	H4C4
CISTROME_ME-1_RUNX1_CHIP-SEQ	> Genes with score ≥ 4 from Cistrome DB for RUNX1 ChIP-Seq from ME-1 cells with a dox inducible shRNA construct that targets CBFb-MYH11. CistromeDB: 37619	BCOR	LOC107985687	VASP	NPDC1	AXIN1	KLF16	NFIC	TTC7B	ATP5F1D	PHF1	RHOF	KCNJ4	CCDC142	MIDN	TTC31	SNAPC2	SETD1B	SOX18	AGRN	MSL1	CDC25B	TGFBR3L	EFNA3	CBARP	LYL1	CELSR3	ABHD16B	ZBTB46	AKT1	ALG3	EEF1AKMT4	PFN1	EEF1AKMT4-ECE2	AKT1S1	LLGL2	TBC1D17	ENO3	MGAT1	ARID3A	MMP14	TCEA2	PLEC	MTURN	CUTA	SMAD7	HCFC1	ISG15	PLPPR3
CISTROME_MV4-11_RUNX1	> Genes with score ≥ 3 from Cistrome DB for RUNX1 ChIP-Seq from MV4-11 cells. CistromeDB: 73449	HSP90AB1	SMAD3	NFATC3	H4C6	TRIM55	STARD10	H2BC8	MGAT4B	H2AC8	SQSTM1	MTHFD2	LOC107983998	ZNF581	H1-3	H4C5	ADAT3	SCAMP4	GPR183	LRCH4	FBXO24	ORAI3	ANG	LTC4S	ANXA4	ZNF784	TMPO	APOC2	H4C7	RNASE4	IL6R	H3C7	ATG16L2	C16orf72	H4C1	H4C2	MYPOP	TRIM27	ADCY7	POC1B	CXXC5	H2BC9	CD53	PSAP	MRPL11	GALNT4	POC1B-GALNT4	H3C1	PPARD
CISTROME_CD34_RUNX1_CHIP-SEQ	> Genes with score ≥ 3 from Cistrome DB for RUNX1 ChIP-Seq from CD34+ normal bone marrow donors. CistromeDB: 36244	PLEC	LFNG	ARHGEF1	ARHGAP45	KDM6B	OSM	C6orf47	BAG6	GPANK1	ESCO1	PARVG	CD79A	CSNK2B	BCL3	UQCC3	LBHD1	ESYT1	PMVK	CCM2	APOM	UBC	NCF4	GRB2	ADORA3	TMIGD3	SNRPD1	SASH3	LYL1	ARRB2	WBP2	RXRA	ASB2	TMEM88	FAM214B	CSKMT	C11orf98	ABHD16A	LAIR1	EEF1D	TIGD5	FHOD1	ARID3A	STOML2	PTPN6	E2F3	NAA38	YPEL3	GGNBP2
CISTROME_HUDSONALPHA_CHIPSEQ_GM12878_RUNX3_(SC-101553)_V042211.1	> Genes with score ≥ 4 from Cistrome DB for RUNX3 ChIP-Seq from GM12878 cells. CistromeDB: 46131	NCOA7	DOCK10	PRKCE	SLAMF7	PIM1	DIPK1A	ADAT3	SCAMP4	IL1A	TGFBR1	LY9	DENND5A	ORAI2	EHMT1	PPFIBP2	TTF2	JAML	COQ2	TBC1D4	PSAP	P2RY8	ARHGEF28	NEURL4	CXCL10	TRAM2	SPI1	MREG	MGAT5	GALE	CD86	IFNGR1	SIGLEC5	MRTFA	MPZL3	ZC3H3	PHF21A	RBPJ	ATXN1L	CMTM6	GNA12	LAMB4	CCR6	ILDR1	CHSY1	SIRPG	SPCS1	GLT8D1	KATNAL1
[truncated: 654 more columns]

## Sheet: Supplementary Table 2
Supplementary Table 2: Results of GSEA analysis of mutant RUNX1 vs wild type (WT) RUNX1 BC CML patient samples and wild type RUNX1 LBC CD34+ vs wild type RUNX1 MBC CD34+ BC CML patient samples.
MUTANT RUNX1 VS WT RUNX1 GENE SET NAME	SIZE	ES	NES	NOM p-val	FDR q-val	FWER p-val	RANK AT MAX	LEADING EDGE	WT LBC CD34+ VS WT MBC CD34+ GENE SET NAME	SIZE	ES	NES	NOM p-val	FDR q-val	FWER p-val	RANK AT MAX	LEADING EDGE
AWAD_221_RUNX1_MUTANT_VS_WT_DN	112	-0.258473	-1.08491	0.309438	0.614612	1	2583	tags=31%, list=23%, signal=40%	AWAD_221_RUNX1_MUTANT_VS_WT_DN	112	-0.501393	-2.2363	0	0	0	3506	tags=60%, list=31%, signal=86%
AWAD_248_RUNX1_MUTANT_VS_WT_UP	141	0.335165	1.70576	0	0.0324464	0.035	2550	tags=30%, list=23%, signal=38%	AWAD_248_RUNX1_MUTANT_VS_WT_UP	141	0.697086	3.32976	0	0	0	1861	tags=65%, list=17%, signal=76%
AWAD_469_RUNX1_MUTANT_VS_WT	253	0.215748	1.18523	0.0357143	0.320961	0.699	1379	tags=15%, list=12%, signal=17%	AWAD_469_RUNX1_MUTANT_VS_WT	253	0.428382	2.21387	0	0	0	1861	tags=38%, list=17%, signal=44%
CISTROME_CD34_PBSC_RUNX1_CHIP-SEQ	209	0.241669	1.30076	0.020202	0.204644	0.444	2350	tags=29%, list=21%, signal=36%	CISTROME_CD34_PBSC_RUNX1_CHIP-SEQ	209	0.31462	1.56894	0	0.0456906	0.168	2753	tags=34%, list=24%, signal=44%
CISTROME_CD34_RUNX1_CHIP-SEQ	63	0.231938	1.01533	0.464912	0.5764	0.964	2387	tags=30%, list=21%, signal=38%	CISTROME_CD34_RUNX1_CHIP-SEQ	63	0.256764	1.07697	0.33195	0.38511	0.998	1316	tags=21%, list=12%, signal=23%
CISTROME_CHIP_RUNX1	356	0.189242	1.07574	0.151515	0.423738	0.904	2306	tags=26%, list=20%, signal=31%	CISTROME_CHIP_RUNX1	356	0.256703	1.37654	0.00457666	0.0998726	0.527	1429	tags=20%, list=13%, signal=22%
CISTROME_ENCODE3_RUNX1	64	-0.310145	-1.19279	0.174263	0.465408	0.999	2332	tags=27%, list=21%, signal=33%	CISTROME_ENCODE3_RUNX1	64	-0.377738	-1.54054	0.00912409	0.0294256	0.231	3389	tags=45%, list=30%, signal=64%
CISTROME_HPBMC_RUNX1_CHIP-SEQ	219	0.191853	1.01439	0.451327	0.55303	0.964	1645	tags=22%, list=15%, signal=26%	CISTROME_HPBMC_RUNX1_CHIP-SEQ	219	0.182533	0.921191	0.669623	0.643644	1	1020	tags=11%, list=9%, signal=12%
CISTROME_HUDSONALPHA_CHIPSEQ_GM12878_RUNX3_(SC-101553)_V042211.1	300	0.199726	1.13612	0.0754717	0.324435	0.806	1900	tags=21%, list=17%, signal=25%	CISTROME_HUDSONALPHA_CHIPSEQ_GM12878_RUNX3_(SC-101553)_V042211.1	300	0.253754	1.32181	0.00707547	0.134625	0.666	1857	tags=24%, list=17%, signal=28%
CISTROME_JURKAT_RUNX1	449	-0.207438	-0.983539	0.539419	0.75845	1	2619	tags=22%, list=23%, signal=28%	CISTROME_JURKAT_RUNX1	449	0.227121	1.23854	0.034965	0.195049	0.867	2526	tags=29%, list=22%, signal=36%
CISTROME_KASUMI_RUNX1_N_TERMINUS_2	223	0.256662	1.37349	0	0.152521	0.304	2195	tags=27%, list=20%, signal=33%	CISTROME_KASUMI_RUNX1_N_TERMINUS_2	223	0.282128	1.42429	0.00883002	0.0895964	0.42	2375	tags=33%, list=21%, signal=41%
CISTROME_ME_IP_RUNX1_CONTROL	73	0.25274	1.13851	0.18552	0.356128	0.795	2185	tags=29%, list=19%, signal=35%	CISTROME_ME_IP_RUNX1_CONTROL	73	0.278026	1.19246	0.159574	0.224828	0.934	1350	tags=25%, list=12%, signal=28%
CISTROME_ME-1_RUNX1_CHIP-SEQ	143	-0.2812	-1.20502	0.139671	0.572796	0.995	4014	tags=38%, list=36%, signal=59%	CISTROME_ME-1_RUNX1_CHIP-SEQ	143	0.231476	1.11316	0.224256	0.321732	0.99	2661	tags=32%, list=24%, signal=42%
CISTROME_MK_RUNX1	191	0.189478	1.01205	0.431655	0.53589	0.964	2189	tags=24%, list=19%, signal=29%	CISTROME_MK_RUNX1	191	0.211389	1.04332	0.330396	0.429375	0.999	3133	tags=35%, list=28%, signal=47%
CISTROME_MV4-11_RUNX1	233	0.29206	1.58554	0	0.0461741	0.081	1094	tags=18%, list=10%, signal=20%	CISTROME_MV4-11_RUNX1	233	0.194567	1.00007	0.447537	0.484009	1	2578	tags=25%, list=23%, signal=32%
CISTROME_RUNX1	455	-0.162095	-0.772916	0.975155	0.889369	1	3700	tags=31%, list=33%, signal=44%	CISTROME_RUNX1	455	0.310511	1.70595	0	0.0215265	0.055	2443	tags=33%, list=22%, signal=40%
CISTROME_RUNX1_AMLBLAST_CD34_CHIPSEQ	209	0.241669	1.29104	0.0196078	0.202584	0.47	2350	tags=29%, list=21%, signal=36%	CISTROME_RUNX1_AMLBLAST_CD34_CHIPSEQ	209	0.31462	1.58598	0	0.0473884	0.148	2753	tags=34%, list=24%, signal=44%
CISTROME_RUNX1_CHIP_S00XUNH1	379	-0.207771	-0.971291	0.556025	0.707395	1	3293	tags=30%, list=29%, signal=41%	CISTROME_RUNX1_CHIP_S00XUNH1	379	-0.228689	-1.20107	0.0541958	0.176291	0.955	3212	tags=35%, list=29%, signal=47%
CISTROME_RUNX1_CHIP-SEQ_CCRF-CEM_1	48	0.188788	0.791263	0.847826	0.975339	1	1167	tags=13%, list=10%, signal=14%	CISTROME_RUNX1_CHIP-SEQ_CCRF-CEM_1	48	-0.181366	-0.703604	0.946789	0.962703	1	3417	tags=31%, list=30%, signal=45%
CISTROME_RUNX1_CHIP-SEQ_IN_JURKAT_2	42	-0.265421	-0.927005	0.588721	0.744921	1	2412	tags=31%, list=21%, signal=39%	CISTROME_RUNX1_CHIP-SEQ_IN_JURKAT_2	42	0.382458	1.43053	0.0422833	0.0956357	0.396	2745	tags=40%, list=24%, signal=53%
CISTROME_SKH1_ANTI-RUNX1_SIREVI1_D10_CHIPSEQ	480	0.171699	1.00161	0.432432	0.540151	0.971	2195	tags=21%, list=20%, signal=26%	CISTROME_SKH1_ANTI-RUNX1_SIREVI1_D10_CHIPSEQ	480	0.219081	1.19764	0.0445545	0.229632	0.93	2299	tags=26%, list=20%, signal=31%
MORF_RUNX1	98	-0.358349	-1.47154	0.0137328	0.103437	0.448	2200	tags=32%, list=20%, signal=39%	MORF_RUNX1	98	-0.221364	-0.978818	0.5	0.59644	1	1480	tags=16%, list=13%, signal=19%
REACTOME_REGULATION_OF_RUNX1_EXPRESSION_AND_ACTIVITY	16	-0.380138	-1.06121	0.375767	0.59946	1	4282	tags=50%, list=38%, signal=81%	REACTOME_REGULATION_OF_RUNX1_EXPRESSION_AND_ACTIVITY	16	0.318975	0.934223	0.574324	0.632014	1	2853	tags=44%, list=25%, signal=59%
REACTOME_REGULATION_OF_RUNX2_EXPRESSION_AND_ACTIVITY	64	0.172948	0.784333	0.878151	0.951029	1	1743	tags=17%, list=15%, signal=20%	REACTOME_REGULATION_OF_RUNX2_EXPRESSION_AND_ACTIVITY	64	0.29254	1.20585	0.170385	0.232301	0.925	2347	tags=30%, list=21%, signal=37%
REACTOME_REGULATION_OF_RUNX3_EXPRESSION_AND_ACTIVITY	54	0.148181	0.629003	0.988462	0.980838	1	2751	tags=28%, list=24%, signal=37%	REACTOME_REGULATION_OF_RUNX3_EXPRESSION_AND_ACTIVITY	54	0.287518	1.17013	0.202479	0.24534	0.959	1786	tags=26%, list=16%, signal=31%
REACTOME_RUNX1_INTERACTS_WITH_CO_FACTORS_WHOSE_PRECISE_EFFECT_ON_RUNX1_TARGETS_IS_NOT_KNOWN	34	-0.471224	-1.57609	0.0153631	0.0784538	0.207	2700	tags=41%, list=24%, signal=54%	REACTOME_RUNX1_INTERACTS_WITH_CO_FACTORS_WHOSE_PRECISE_EFFECT_ON_RUNX1_TARGETS_IS_NOT_KNOWN	34	0.53602	1.95596	0	0.00490855	0.009	3233	tags=59%, list=29%, signal=82%
REACTOME_RUNX1_REGULATES_GENES_INVOLVED_IN_MEGAKARYOCYTE_DIFFERENTIATION_AND_PLATELET_FUNCTION	68	0.362001	1.66202	0.0041841	0.0373405	0.046	2162	tags=40%, list=19%, signal=49%	REACTOME_RUNX1_REGULATES_GENES_INVOLVED_IN_MEGAKARYOCYTE_DIFFERENTIATION_AND_PLATELET_FUNCTION	68	-0.210148	-0.86825	0.728102	0.829498	1	2449	tags=22%, list=22%, signal=28%
REACTOME_RUNX1_REGULATES_TRANSCRIPTION_OF_GENES_INVOLVED_IN_DIFFERENTIATION_OF_HSCS	95	0.441419	2.09718	0	0	0	2770	tags=48%, list=25%, signal=64%	REACTOME_RUNX1_REGULATES_TRANSCRIPTION_OF_GENES_INVOLVED_IN_DIFFERENTIATION_OF_HSCS	95	0.23259	1.051	0.332613	0.431154	0.999	2347	tags=26%, list=21%, signal=33%
REACTOME_RUNX2_REGULATES_BONE_DEVELOPMENT	20	-0.386718	-1.14747	0.270191	0.506558	1	1015	tags=30%, list=9%, signal=33%	REACTOME_RUNX2_REGULATES_BONE_DEVELOPMENT	20	-0.391351	-1.24155	0.178161	0.167541	0.901	1675	tags=35%, list=15%, signal=41%
REACTOME_RUNX2_REGULATES_OSTEOBLAST_DIFFERENTIATION	16	0.365639	1.15674	0.245283	0.36522	0.764	1209	tags=31%, list=11%, signal=35%	REACTOME_RUNX2_REGULATES_OSTEOBLAST_DIFFERENTIATION	16	-0.449757	-1.31837	0.13308	0.106756	0.746	1675	tags=44%, list=15%, signal=51%
REACTOME_TRANSCRIPTIONAL_REGULATION_BY_RUNX1	181	0.213809	1.13613	0.11811	0.342459	0.806	2198	tags=28%, list=20%, signal=34%	REACTOME_TRANSCRIPTIONAL_REGULATION_BY_RUNX1	181	0.264849	1.30062	0.0302326	0.13517	0.729	2426	tags=30%, list=22%, signal=38%
REACTOME_TRANSCRIPTIONAL_REGULATION_BY_RUNX2	93	0.181792	0.861302	0.809045	0.886742	1	1743	tags=19%, list=15%, signal=23%	REACTOME_TRANSCRIPTIONAL_REGULATION_BY_RUNX2	93	0.226417	1.00068	0.454545	0.501371	1	2053	tags=24%, list=18%, signal=29%
REACTOME_TRANSCRIPTIONAL_REGULATION_BY_RUNX3	85	0.150016	0.701686	0.967442	0.987026	1	1737	tags=19%, list=15%, signal=22%	REACTOME_TRANSCRIPTIONAL_REGULATION_BY_RUNX3	85	0.334031	1.44891	0.0223214	0.0961891	0.36	1786	tags=27%, list=16%, signal=32%
TONKS_TARGETS_OF_RUNX1_RUNX1T1_FUSION_ERYTHROCYTE_DN	16	-0.328036	-0.922174	0.586646	0.688175	1	2867	tags=44%, list=25%, signal=59%	TONKS_TARGETS_OF_RUNX1_RUNX1T1_FUSION_ERYTHROCYTE_DN	16	-0.598436	-1.74566	0.00193424	0.00825567	0.044	2470	tags=69%, list=22%, signal=88%
TONKS_TARGETS_OF_RUNX1_RUNX1T1_FUSION_ERYTHROCYTE_UP	126	0.329322	1.62968	0.00584795	0.0368994	0.057	2079	tags=34%, list=18%, signal=41%	TONKS_TARGETS_OF_RUNX1_RUNX1T1_FUSION_ERYTHROCYTE_UP	126	0.280468	1.31391	0.0494382	0.133437	0.689	2181	tags=28%, list=19%, signal=34%
TONKS_TARGETS_OF_RUNX1_RUNX1T1_FUSION_GRANULOCYTE_DN	16	0.578785	1.81755	0.00911854	0.0258047	0.014	2076	tags=38%, list=18%, signal=46%	TONKS_TARGETS_OF_RUNX1_RUNX1T1_FUSION_GRANULOCYTE_DN	16	-0.467029	-1.35783	0.10987	0.0933218	0.63	3461	tags=63%, list=31%, signal=90%
TONKS_TARGETS_OF_RUNX1_RUNX1T1_FUSION_GRANULOCYTE_UP	44	0.269562	1.09586	0.297619	0.397519	0.872	1900	tags=30%, list=17%, signal=35%	TONKS_TARGETS_OF_RUNX1_RUNX1T1_FUSION_GRANULOCYTE_UP	44	-0.408773	-1.56637	0.018315	0.0301226	0.194	1118	tags=32%, list=10%, signal=35%
TONKS_TARGETS_OF_RUNX1_RUNX1T1_FUSION_HSC_DN	166	0.34484	1.80977	0	0.0172031	0.014	1745	tags=28%, list=16%, signal=32%	TONKS_TARGETS_OF_RUNX1_RUNX1T1_FUSION_HSC_DN	166	-0.398678	-1.88587	0	0.0020677	0.008	2103	tags=42%, list=19%, signal=51%
TONKS_TARGETS_OF_RUNX1_RUNX1T1_FUSION_HSC_UP	137	0.22395	1.14432	0.139785	0.366415	0.786	1691	tags=24%, list=15%, signal=28%	TONKS_TARGETS_OF_RUNX1_RUNX1T1_FUSION_HSC_UP	137	0.210981	1.00205	0.467949	0.517603	1	2057	tags=24%, list=18%, signal=29%
TONKS_TARGETS_OF_RUNX1_RUNX1T1_FUSION_MONOCYTE_DN	45	0.327192	1.31808	0.0805861	0.198633	0.409	2732	tags=38%, list=24%, signal=50%	TONKS_TARGETS_OF_RUNX1_RUNX1T1_FUSION_MONOCYTE_DN	45	0.284688	1.12184	0.273469	0.321275	0.987	2067	tags=38%, list=18%, signal=46%
TONKS_TARGETS_OF_RUNX1_RUNX1T1_FUSION_MONOCYTE_UP	164	0.235901	1.25063	0.037594	0.235758	0.554	2114	tags=29%, list=19%, signal=36%	TONKS_TARGETS_OF_RUNX1_RUNX1T1_FUSION_MONOCYTE_UP	164	-0.256819	-1.24102	0.0836431	0.149351	0.901	3295	tags=39%, list=29%, signal=54%
TONKS_TARGETS_OF_RUNX1_RUNX1T1_FUSION_SUSTAINDED_IN_ERYTHROCYTE_UP	32	0.378249	1.40758	0.080292	0.137835	0.259	2079	tags=41%, list=18%, signal=50%	TONKS_TARGETS_OF_RUNX1_RUNX1T1_FUSION_SUSTAINDED_IN_ERYTHROCYTE_UP	32	0.393694	1.40696	0.0630435	0.0905987	0.458	2057	tags=38%, list=18%, signal=46%

## Sheet: Supplementary Table 3
Supplementary Table 2: Results of GSEA analysis using Awad protein-coding gene sets for mutant RUNX1 vs wild type (WT) RUNX1 BC CML patient samples.
MUTANT RUNX1 VS WT RUNX1 GENE SET NAME	SIZE	ES	NES	NOM p-val	FDR q-val	FWER p-val	RANK AT MAX	LEADING EDGE
AWAD_195_PROTEIN_CODING_RUNX1_MUTANT_VS_WT_UP	136	0.332851	1.64766	0	0.0290289	0.043	2550	tags=29%, list=23%, signal=38%
AWAD_201_PROTEIN_CODING_RUNX1_MUTANT_VS_WT_DN	109	-0.247833	-1.02391	0.406444	0.687146	1	2583	tags=30%, list=23%, signal=39%
AWAD_396_PROTEIN_CODING_RUNX1_MUTANT_VS_WT	245	0.224039	1.23502	0.0294118	0.227432	0.598	926	tags=13%, list=8%, signal=13%

## Sheet: Supplementary Table 4
Supplementary Table 4: Results of GSEA analysis of mutant RUNX1 LBC CD34+ vs wild type (WT) RUNX1 LBC CD34+ BC CML patient samples.
MUTANT RUNX1 LBC CD34+ VS WT RUNX1 LBC CD34+ GENE SET NAME	SIZE	ES	NES	NOM p-val	FDR q-val	FWER p-val	RANK AT MAX	LEADING EDGE
AWAD_221_RUNX1_MUTANT_VS_WT_DN	112	0.35634	1.50249	0.0119658	0.0648351	0.33	702	tags=10%, list=6%, signal=10%
AWAD_248_RUNX1_MUTANT_VS_WT_UP	141	0.313382	1.35049	0.0496795	0.11307	0.732	831	tags=15%, list=7%, signal=16%
AWAD_469_RUNX1_MUTANT_VS_WT	253	0.324016	1.51165	0.00149701	0.0691661	0.31	831	tags=13%, list=7%, signal=13%
CISTROME_CD34_PBSC_RUNX1_CHIP-SEQ	209	-0.251165	-1.22538	0.0598291	0.20854	0.862	2337	tags=30%, list=21%, signal=37%
CISTROME_CD34_RUNX1_CHIP-SEQ	63	0.330901	1.26664	0.122558	0.177038	0.909	1970	tags=29%, list=18%, signal=34%
CISTROME_CHIP_RUNX1	356	0.231982	1.11338	0.195369	0.356055	0.999	2057	tags=22%, list=18%, signal=26%
CISTROME_ENCODE3_RUNX1	64	0.390732	1.46807	0.0429553	0.0732295	0.406	2530	tags=48%, list=22%, signal=62%
CISTROME_HPBMC_RUNX1_CHIP-SEQ	219	0.248951	1.13367	0.201863	0.349596	0.996	2140	tags=25%, list=19%, signal=30%
CISTROME_HUDSONALPHA_CHIPSEQ_GM12878_RUNX3_(SC-101553)_V042211.1	300	0.347309	1.6476	0	0.0436635	0.112	1490	tags=22%, list=13%, signal=24%
CISTROME_JURKAT_RUNX1	449	-0.246585	-1.31427	0.00711744	0.183744	0.671	2014	tags=24%, list=18%, signal=28%
CISTROME_KASUMI_RUNX1_N_TERMINUS_2	223	0.406304	1.84196	0	0.0122327	0.022	1499	tags=25%, list=13%, signal=28%
CISTROME_ME_IP_RUNX1_CONTROL	73	0.26927	1.05002	0.377358	0.433442	1	1058	tags=19%, list=9%, signal=21%
CISTROME_ME-1_RUNX1_CHIP-SEQ	143	-0.349403	-1.61871	0.00260417	0.0264244	0.089	2707	tags=36%, list=24%, signal=47%
CISTROME_MK_RUNX1	191	-0.253087	-1.23449	0.0666667	0.224982	0.844	1354	tags=19%, list=12%, signal=21%
CISTROME_MV4-11_RUNX1	233	0.340116	1.55989	0	0.0556618	0.225	1681	tags=25%, list=15%, signal=29%
CISTROME_RUNX1	455	-0.254956	-1.35107	0.00348432	0.182177	0.582	2366	tags=29%, list=21%, signal=35%
CISTROME_RUNX1_AMLBLAST_CD34_CHIPSEQ	209	-0.251165	-1.23736	0.043956	0.257677	0.839	2337	tags=30%, list=21%, signal=37%
CISTROME_RUNX1_CHIP_S00XUNH1	379	0.226012	1.09737	0.233577	0.370712	0.999	2767	tags=31%, list=25%, signal=40%
CISTROME_RUNX1_CHIP-SEQ_CCRF-CEM_1	48	-0.20267	-0.771111	0.858124	1	1	1751	tags=21%, list=16%, signal=25%
CISTROME_RUNX1_CHIP-SEQ_IN_JURKAT_2	42	0.307091	1.069	0.354204	0.411411	1	858	tags=17%, list=8%, signal=18%
CISTROME_SKH1_ANTI-RUNX1_SIREVI1_D10_CHIPSEQ	480	0.205019	1.01251	0.408647	0.499809	1	1712	tags=18%, list=15%, signal=20%
MORF_RUNX1	98	-0.19485	-0.845363	0.818859	1	1	3235	tags=30%, list=29%, signal=41%
REACTOME_REGULATION_OF_RUNX1_EXPRESSION_AND_ACTIVITY	16	0.268618	0.745908	0.819923	0.926813	1	2336	tags=31%, list=21%, signal=39%
REACTOME_REGULATION_OF_RUNX2_EXPRESSION_AND_ACTIVITY	64	-0.173462	-0.698423	0.957014	1	1	3694	tags=34%, list=33%, signal=51%
REACTOME_REGULATION_OF_RUNX3_EXPRESSION_AND_ACTIVITY	54	-0.152113	-0.589571	0.995516	0.991203	1	3516	tags=33%, list=31%, signal=48%
REACTOME_RUNX1_INTERACTS_WITH_CO_FACTORS_WHOSE_PRECISE_EFFECT_ON_RUNX1_TARGETS_IS_NOT_KNOWN	34	-0.531389	-1.89655	0	0.00462353	0.005	1715	tags=44%, list=15%, signal=52%
REACTOME_RUNX1_REGULATES_GENES_INVOLVED_IN_MEGAKARYOCYTE_DIFFERENTIATION_AND_PLATELET_FUNCTION	68	0.374267	1.41294	0.0433213	0.0911072	0.561	1773	tags=32%, list=16%, signal=38%
REACTOME_RUNX1_REGULATES_TRANSCRIPTION_OF_GENES_INVOLVED_IN_DIFFERENTIATION_OF_HSCS	95	0.325214	1.3103	0.0846287	0.140548	0.836	1773	tags=26%, list=16%, signal=31%
REACTOME_RUNX2_REGULATES_BONE_DEVELOPMENT	20	0.485316	1.39907	0.0817121	0.092582	0.6	1463	tags=35%, list=13%, signal=40%
REACTOME_RUNX2_REGULATES_OSTEOBLAST_DIFFERENTIATION	16	0.461671	1.25306	0.195519	0.181672	0.926	1463	tags=31%, list=13%, signal=36%
REACTOME_TRANSCRIPTIONAL_REGULATION_BY_RUNX1	181	-0.211797	-1.01829	0.403794	0.57924	1	2056	tags=23%, list=18%, signal=27%
REACTOME_TRANSCRIPTIONAL_REGULATION_BY_RUNX2	93	0.242563	0.972581	0.499121	0.571386	1	2065	tags=24%, list=18%, signal=29%
REACTOME_TRANSCRIPTIONAL_REGULATION_BY_RUNX3	85	0.193102	0.771463	0.878992	0.935855	1	2348	tags=24%, list=21%, signal=30%
TONKS_TARGETS_OF_RUNX1_RUNX1T1_FUSION_ERYTHROCYTE_DN	16	-0.593717	-1.6725	0.00610998	0.0231666	0.053	482	tags=25%, list=4%, signal=26%
TONKS_TARGETS_OF_RUNX1_RUNX1T1_FUSION_ERYTHROCYTE_UP	126	0.379441	1.59856	0.00485437	0.0519578	0.172	555	tags=13%, list=5%, signal=14%
TONKS_TARGETS_OF_RUNX1_RUNX1T1_FUSION_GRANULOCYTE_DN	16	0.536024	1.44965	0.0609524	0.0743837	0.45	1221	tags=31%, list=11%, signal=35%
TONKS_TARGETS_OF_RUNX1_RUNX1T1_FUSION_GRANULOCYTE_UP	44	-0.323008	-1.18128	0.192982	0.24243	0.925	2752	tags=34%, list=24%, signal=45%
TONKS_TARGETS_OF_RUNX1_RUNX1T1_FUSION_HSC_DN	166	0.455083	1.99533	0	0	0	1664	tags=28%, list=15%, signal=32%
TONKS_TARGETS_OF_RUNX1_RUNX1T1_FUSION_HSC_UP	137	0.285639	1.22453	0.0948553	0.208998	0.955	1256	tags=17%, list=11%, signal=19%
TONKS_TARGETS_OF_RUNX1_RUNX1T1_FUSION_MONOCYTE_DN	45	0.384813	1.3555	0.0756458	0.116972	0.718	1604	tags=29%, list=14%, signal=34%
TONKS_TARGETS_OF_RUNX1_RUNX1T1_FUSION_MONOCYTE_UP	164	0.254831	1.12095	0.221509	0.358448	0.999	1363	tags=13%, list=12%, signal=15%
TONKS_TARGETS_OF_RUNX1_RUNX1T1_FUSION_SUSTAINDED_IN_ERYTHROCYTE_UP	32	0.269518	0.889447	0.636201	0.75152	1	2334	tags=25%, list=21%, signal=31%

## Sheet: Supplementary Table 5
Supplementary Table 5: TCGA AML patients with RUNX1-RUNX1T1, other RUNX1 mutations or no RUNX1 mutations used for GSEA analysis.
TCGA Patient ID	RUNX1-RUNX1T1	RUNX1
TCGA-AB-2886	RUNX1-RUNX1T1
TCGA-AB-2806	RUNX1-RUNX1T1
TCGA-AB-2875	RUNX1-RUNX1T1
TCGA-AB-2937	RUNX1-RUNX1T1
TCGA-AB-2858	RUNX1-RUNX1T1
TCGA-AB-2819	RUNX1-RUNX1T1
TCGA-AB-2950	RUNX1-RUNX1T1
TCGA-AB-2983		p.A149P
TCGA-AB-2821		p.D123fs
TCGA-AB-2865		p.D198N,p.S141L
TCGA-AB-3009		p.G164fs
TCGA-AB-2970		p.P113L
TCGA-AB-2933		p.R162G
TCGA-AB-2899		p.R162G
TCGA-AB-2912		p.R162K
TCGA-AB-2890		p.R201*
TCGA-AB-2805		p.R201*,p.A142fs
TCGA-AB-2927		p.R201*,p.R162S
TCGA-AB-2959		p.R201Q
TCGA-AB-2936		p.R320*
TCGA-AB-2949		p.S314fs
TCGA-AB-2946
TCGA-AB-3000
TCGA-AB-2956
TCGA-AB-2845
TCGA-AB-2979
TCGA-AB-2872
TCGA-AB-2880
TCGA-AB-2808
TCGA-AB-2987
TCGA-AB-2843
TCGA-AB-2977
TCGA-AB-3008
TCGA-AB-2834
TCGA-AB-2866
TCGA-AB-2893
TCGA-AB-2940
TCGA-AB-2973
TCGA-AB-2938
TCGA-AB-2929
TCGA-AB-2873
TCGA-AB-2934
TCGA-AB-2884
TCGA-AB-2955
TCGA-AB-2948
TCGA-AB-2814
TCGA-AB-2897
TCGA-AB-2842
TCGA-AB-2911
TCGA-AB-2943
TCGA-AB-2966
TCGA-AB-2935
TCGA-AB-2981
TCGA-AB-2939
TCGA-AB-2992
TCGA-AB-2851
TCGA-AB-2856
TCGA-AB-2841
TCGA-AB-2876
TCGA-AB-2995
TCGA-AB-2900
TCGA-AB-2835
TCGA-AB-2861
TCGA-AB-2941
TCGA-AB-2930
TCGA-AB-2999
TCGA-AB-2857
TCGA-AB-2883
TCGA-AB-2888
TCGA-AB-2952
TCGA-AB-2982
TCGA-AB-2825
TCGA-AB-2894
TCGA-AB-2836
TCGA-AB-2874
TCGA-AB-2891
TCGA-AB-2826
TCGA-AB-2908
TCGA-AB-2818
TCGA-AB-2811
TCGA-AB-2932
TCGA-AB-2916
TCGA-AB-2925
TCGA-AB-2898
TCGA-AB-2813
TCGA-AB-2965
TCGA-AB-2944
TCGA-AB-2915
TCGA-AB-2859
TCGA-AB-2871
TCGA-AB-2921
TCGA-AB-2862
TCGA-AB-2924
TCGA-AB-2971
TCGA-AB-2844
TCGA-AB-2910
TCGA-AB-2998
TCGA-AB-2917
TCGA-AB-2830
TCGA-AB-2867
TCGA-AB-2986
TCGA-AB-2991
TCGA-AB-2849
TCGA-AB-2882
TCGA-AB-2840
TCGA-AB-2918
TCGA-AB-2963
TCGA-AB-2994
TCGA-AB-2885
TCGA-AB-2853
TCGA-AB-2878
TCGA-AB-3007
TCGA-AB-2990
TCGA-AB-2822
TCGA-AB-2810
TCGA-AB-2870
TCGA-AB-2820
TCGA-AB-2980
TCGA-AB-2975
TCGA-AB-2976
TCGA-AB-3001
TCGA-AB-2919
TCGA-AB-2823
TCGA-AB-3012
TCGA-AB-2988
TCGA-AB-2817
TCGA-AB-2815
TCGA-AB-2863
TCGA-AB-2996
TCGA-AB-3011
TCGA-AB-2892
TCGA-AB-2942
TCGA-AB-2828
TCGA-AB-2928
TCGA-AB-2920
TCGA-AB-2847
TCGA-AB-2896
TCGA-AB-3002
TCGA-AB-2839
TCGA-AB-2881
TCGA-AB-2889
TCGA-AB-2913
TCGA-AB-2846
TCGA-AB-2869
TCGA-AB-2895
TCGA-AB-2877
TCGA-AB-2914
TCGA-AB-2812
TCGA-AB-2931
TCGA-AB-2901
TCGA-AB-2984

## Sheet: Supplementary Table 6
Supplementary Table 6: Results of GSEA analysis of mutant RUNX1 AML vs wild type (WT) RUNX1 TCGA AML patient samples.
MUTANT RUNX1 AML VS WT RUNX1 TCGA AML GENE SET NAME	SIZE	ES	NES	NOM p-val	FDR q-val	FWER p-val	RANK AT MAX	LEADING EDGE
AWAD_221_RUNX1_MUTANT_VS_WT_DN	218	-0.579286	-2.81377	0	0	0	9839	tags=48%, list=17%, signal=58%
AWAD_248_RUNX1_MUTANT_VS_WT_UP	246	0.75392	3.71535	0	0	0	5583	tags=58%, list=10%, signal=64%
AWAD_469_RUNX1_MUTANT_VS_WT	464	0.469173	2.45659	0	0	0	3986	tags=30%, list=7%, signal=31%
CISTROME_CD34_PBSC_RUNX1_CHIP-SEQ	209	-0.405551	-1.92007	0	0.0004444	0.005	8444	tags=37%, list=14%, signal=43%
CISTROME_CD34_RUNX1_CHIP-SEQ	73	-0.510227	-2.06689	0	0	0	16665	tags=60%, list=29%, signal=84%
CISTROME_CHIP_RUNX1	392	-0.427552	-2.2116	0	0	0	12425	tags=43%, list=21%, signal=54%
CISTROME_ENCODE3_RUNX1	72	0.27954	1.13507	0.234216	0.230027	0.993	7067	tags=25%, list=12%, signal=28%
CISTROME_HPBMC_RUNX1_CHIP-SEQ	421	0.240654	1.25058	0.0322581	0.142305	0.881	8625	tags=24%, list=15%, signal=27%
CISTROME_HUDSONALPHA_CHIPSEQ_GM12878_RUNX3_(SC-101553)_V042211.1	354	-0.270149	-1.37269	0.00784314	0.0533896	0.592	9066	tags=29%, list=16%, signal=34%
CISTROME_JURKAT_RUNX_CHIPSEQ	20	0.320217	0.995418	0.449304	0.486394	1	2450	tags=15%, list=4%, signal=16%
CISTROME_KASUMI_RUNX1_N_TERMINUS_2	261	-0.476269	-2.35075	0	0	0	9387	tags=43%, list=16%, signal=51%
CISTROME_ME_IP_RUNX1_CONTROL	88	-0.471932	-1.98108	0	0	0	7746	tags=35%, list=13%, signal=41%
CISTROME_ME-1_RUNX1_CHIP-SEQ	189	-0.553537	-2.62626	0	0	0	8024	tags=41%, list=14%, signal=48%
CISTROME_MK_RUNX1	195	-0.443084	-2.13217	0	0	0	12086	tags=44%, list=21%, signal=55%
CISTROME_MV4-11_RUNX1	251	-0.444	-2.1805	0	0	0	8096	tags=36%, list=14%, signal=41%
CISTROME_RUNX1_AMLBLAST_CD34_CHIPSEQ	209	-0.405551	-1.94496	0	0.000294323	0.003	8444	tags=37%, list=14%, signal=43%
CISTROME_RUNX1_CHIP_S00XUNH1	442	-0.211872	-1.09864	0.155945	0.269909	1	9591	tags=22%, list=16%, signal=26%
CISTROME_RUNX1_CHIP-SEQ_CCRF-CEM_1	61	-0.310429	-1.23055	0.143657	0.122773	0.933	9538	tags=31%, list=16%, signal=37%
CISTROME_RUNX1_CHIP-SEQ_CCRF-CEM_2	18	0.323199	0.955954	0.516327	0.556754	1	7419	tags=28%, list=13%, signal=32%
CISTROME_RUNX1_CHIP-SEQ_IN_JURKAT_2	52	-0.258562	-0.985188	0.478599	0.48504	1	11307	tags=37%, list=19%, signal=45%
MORF_RUNX1	150	0.267774	1.2216	0.082	0.139836	0.913	7042	tags=21%, list=12%, signal=24%
REACTOME_REGULATION_OF_RUNX1_EXPRESSION_AND_ACTIVITY	17	0.740565	2.1607	0	0.0002375	0.001	8423	tags=76%, list=14%, signal=89%
REACTOME_REGULATION_OF_RUNX2_EXPRESSION_AND_ACTIVITY	72	-0.360085	-1.46868	0.0216535	0.0292336	0.333	9290	tags=36%, list=16%, signal=43%
REACTOME_REGULATION_OF_RUNX3_EXPRESSION_AND_ACTIVITY	54	-0.47876	-1.82414	0	0.0012703	0.016	7832	tags=39%, list=13%, signal=45%
REACTOME_RUNX1_INTERACTS_WITH_CO_FACTORS_WHOSE_PRECISE_EFFECT_ON_RUNX1_TARGETS_IS_NOT_KNOWN	37	0.413602	1.45644	0.037694	0.0431655	0.381	10690	tags=43%, list=18%, signal=53%
REACTOME_RUNX1_REGULATES_GENES_INVOLVED_IN_MEGAKARYOCYTE_DIFFERENTIATION_AND_PLATELET_FUNCTION	38	0.344077	1.23941	0.153693	0.143309	0.897	9198	tags=32%, list=16%, signal=37%
REACTOME_RUNX1_REGULATES_TRANSCRIPTION_OF_GENES_INVOLVED_IN_DIFFERENTIATION_OF_HSCS	69	-0.357312	-1.41202	0.0442308	0.0445404	0.484	7832	tags=33%, list=13%, signal=38%
REACTOME_RUNX2_REGULATES_BONE_DEVELOPMENT	31	0.46481	1.5909	0.024948	0.0162572	0.131	9523	tags=45%, list=16%, signal=54%
REACTOME_RUNX2_REGULATES_OSTEOBLAST_DIFFERENTIATION	24	0.483473	1.54023	0.0253411	0.0228966	0.194	9523	tags=50%, list=16%, signal=60%
REACTOME_TRANSCRIPTIONAL_REGULATION_BY_RUNX1	178	0.261357	1.23335	0.0706861	0.139417	0.904	4268	tags=17%, list=7%, signal=19%
REACTOME_TRANSCRIPTIONAL_REGULATION_BY_RUNX2	119	-0.285879	-1.25691	0.0871287	0.113171	0.889	5806	tags=24%, list=10%, signal=27%
REACTOME_TRANSCRIPTIONAL_REGULATION_BY_RUNX3	94	-0.336933	-1.40317	0.0209125	0.0447573	0.505	7832	tags=28%, list=13%, signal=32%
TONKS_TARGETS_OF_RUNX1_RUNX1T1_FUSION_ERYTHROCYTE_DN	19	-0.550269	-1.66856	0.0101626	0.00615335	0.076	8601	tags=53%, list=15%, signal=62%
TONKS_TARGETS_OF_RUNX1_RUNX1T1_FUSION_ERYTHROCYTE_UP	152	0.308553	1.41662	0.015625	0.0490863	0.477	9355	tags=24%, list=16%, signal=29%
TONKS_TARGETS_OF_RUNX1_RUNX1T1_FUSION_GRANULOCYTE_DN	18	-0.693928	-2.05774	0	0	0	6678	tags=50%, list=11%, signal=56%
TONKS_TARGETS_OF_RUNX1_RUNX1T1_FUSION_GRANULOCYTE_UP	52	0.64278	2.46546	0	0	0	9368	tags=58%, list=16%, signal=69%
TONKS_TARGETS_OF_RUNX1_RUNX1T1_FUSION_HSC_DN	191	-0.655691	-3.10771	0	0	0	7740	tags=56%, list=13%, signal=64%
TONKS_TARGETS_OF_RUNX1_RUNX1T1_FUSION_HSC_UP	180	0.490369	2.33614	0	0	0	8894	tags=38%, list=15%, signal=45%
TONKS_TARGETS_OF_RUNX1_RUNX1T1_FUSION_MONOCYTE_DN	54	-0.323715	-1.23573	0.13936	0.124162	0.926	4148	tags=19%, list=7%, signal=20%
TONKS_TARGETS_OF_RUNX1_RUNX1T1_FUSION_MONOCYTE_UP	197	0.293256	1.41705	0.00416667	0.0534736	0.476	9800	tags=25%, list=17%, signal=30%
TONKS_TARGETS_OF_RUNX1_RUNX1T1_FUSION_SUSTAINDED_IN_ERYTHROCYTE_UP	44	0.447549	1.63117	0.0102249	0.0148832	0.092	9355	tags=32%, list=16%, signal=38%
TONKS_TARGETS_OF_RUNX1_RUNX1T1_FUSION_SUSTAINED_IN_MONOCYTE_UP	21	0.526099	1.61905	0.0158103	0.0139501	0.1	13143	tags=48%, list=23%, signal=61%

## Sheet: Supplementary Table 7
Supplementary Table 7: Results of GSEA analysis of RUNX1-RUNX1T1 vs other RUNX1 mutation TCGA AML patient samples.
RUNX1-RUNX1T1 AML VS OTHER RUNX1 MUTATION AML GENE SET NAME	SIZE	ES	NES	NOM p-val	FDR q-val	FWER p-val	RANK AT MAX	LEADING EDGE
AWAD_221_RUNX1_MUTANT_VS_WT_DN	218	-0.447775	-1.79973	0	0.00152896	0.013	10896	tags=46%, list=19%, signal=57%
AWAD_248_RUNX1_MUTANT_VS_WT_UP	246	-0.477982	-1.93204	0	0.000175	0.001	8126	tags=37%, list=14%, signal=43%
AWAD_469_RUNX1_MUTANT_VS_WT	464	-0.457363	-1.9261	0	0.000265491	0.002	10559	tags=43%, list=18%, signal=52%
CISTROME_CD34_PBSC_RUNX1_CHIP-SEQ	209	0.259092	1.28609	0	0.127961	0.462	5884	tags=22%, list=10%, signal=25%
CISTROME_CD34_RUNX1_CHIP-SEQ	73	-0.36673	-1.28103	0.0964912	0.127652	0.936	2300	tags=18%, list=4%, signal=19%
CISTROME_CHIP_RUNX1	392	-0.30304	-1.26419	0.0230608	0.136392	0.955	6048	tags=18%, list=10%, signal=20%
CISTROME_ENCODE3_RUNX1	72	0.321884	1.30416	0.0432692	0.130117	0.426	9973	tags=39%, list=17%, signal=47%
CISTROME_HPBMC_RUNX1_CHIP-SEQ	421	-0.275287	-1.16064	0.0978373	0.240767	0.997	10307	tags=25%, list=18%, signal=31%
CISTROME_HUDSONALPHA_CHIPSEQ_GM12878_RUNX3_(SC-101553)_V042211.1	354	-0.415889	-1.74312	0	0.00262943	0.026	10229	tags=35%, list=18%, signal=43%
CISTROME_JURKAT_RUNX_CHIPSEQ	20	-0.50932	-1.36122	0.101839	0.0742653	0.754	9821	tags=50%, list=17%, signal=60%
CISTROME_KASUMI_RUNX1_N_TERMINUS_2	261	-0.57973	-2.35407	0	0	0	9312	tags=48%, list=16%, signal=57%
CISTROME_ME_IP_RUNX1_CONTROL	88	-0.460162	-1.66572	0	0.00547519	0.067	6267	tags=30%, list=11%, signal=33%
CISTROME_ME-1_RUNX1_CHIP-SEQ	189	0.275909	1.32375	0.016129	0.133193	0.389	10140	tags=34%, list=17%, signal=41%
CISTROME_MK_RUNX1	195	0.363217	1.75316	0	0.0174483	0.025	5694	tags=29%, list=10%, signal=32%
CISTROME_MV4-11_RUNX1	251	-0.399418	-1.6226	0	0.00726849	0.103	5906	tags=27%, list=10%, signal=30%
CISTROME_RUNX1_AMLBLAST_CD34_CHIPSEQ	209	0.259092	1.24432	0.0116279	0.149154	0.557	5884	tags=22%, list=10%, signal=25%
CISTROME_RUNX1_CHIP_S00XUNH1	442	0.329244	1.76143	0	0.0253947	0.024	9624	tags=33%, list=16%, signal=39%
CISTROME_RUNX1_CHIP-SEQ_CCRF-CEM_1	61	0.296181	1.19978	0.123457	0.179659	0.653	10578	tags=41%, list=18%, signal=50%
CISTROME_RUNX1_CHIP-SEQ_CCRF-CEM_2	18	-0.603998	-1.6333	0.0248902	0.00704129	0.093	7151	tags=56%, list=12%, signal=63%
CISTROME_RUNX1_CHIP-SEQ_IN_JURKAT_2	52	-0.604366	-2.01399	0	0	0	7819	tags=46%, list=13%, signal=53%
MORF_RUNX1	150	-0.29495	-1.14349	0.20726	0.259884	0.999	9654	tags=23%, list=17%, signal=28%
REACTOME_REGULATION_OF_RUNX1_EXPRESSION_AND_ACTIVITY	17	-0.580875	-1.5079	0.0358166	0.0216307	0.295	6633	tags=41%, list=11%, signal=46%
REACTOME_REGULATION_OF_RUNX2_EXPRESSION_AND_ACTIVITY	72	0.224601	0.919856	0.622641	0.639885	0.993	11152	tags=31%, list=19%, signal=38%
REACTOME_REGULATION_OF_RUNX3_EXPRESSION_AND_ACTIVITY	54	0.286212	1.11138	0.244813	0.256832	0.84	11152	tags=35%, list=19%, signal=43%
REACTOME_RUNX1_INTERACTS_WITH_CO_FACTORS_WHOSE_PRECISE_EFFECT_ON_RUNX1_TARGETS_IS_NOT_KNOWN	37	0.334247	1.19118	0.187279	0.173096	0.674	8008	tags=35%, list=14%, signal=41%
REACTOME_RUNX1_REGULATES_GENES_INVOLVED_IN_MEGAKARYOCYTE_DIFFERENTIATION_AND_PLATELET_FUNCTION	38	-0.370722	-1.16703	0.239398	0.241346	0.997	8699	tags=32%, list=15%, signal=37%
REACTOME_RUNX1_REGULATES_TRANSCRIPTION_OF_GENES_INVOLVED_IN_DIFFERENTIATION_OF_HSCS	69	0.373914	1.54474	0.00930233	0.0440361	0.111	11152	tags=36%, list=19%, signal=45%
REACTOME_RUNX2_REGULATES_BONE_DEVELOPMENT	31	-0.442717	-1.33032	0.0964029	0.0913155	0.848	16154	tags=61%, list=28%, signal=85%
REACTOME_RUNX2_REGULATES_OSTEOBLAST_DIFFERENTIATION	24	-0.520761	-1.46544	0.0401722	0.0304246	0.415	15545	tags=63%, list=27%, signal=85%
REACTOME_TRANSCRIPTIONAL_REGULATION_BY_RUNX1	178	-0.243162	-0.960566	0.556551	0.597698	1	15592	tags=33%, list=27%, signal=45%
REACTOME_TRANSCRIPTIONAL_REGULATION_BY_RUNX2	119	-0.24817	-0.928358	0.630072	0.624936	1	7452	tags=18%, list=13%, signal=20%
REACTOME_TRANSCRIPTIONAL_REGULATION_BY_RUNX3	94	-0.300998	-1.11037	0.284314	0.295146	1	6804	tags=20%, list=12%, signal=23%
TONKS_TARGETS_OF_RUNX1_RUNX1T1_FUSION_ERYTHROCYTE_DN	19	-0.444281	-1.17846	0.241581	0.247091	0.997	12616	tags=63%, list=22%, signal=81%
TONKS_TARGETS_OF_RUNX1_RUNX1T1_FUSION_ERYTHROCYTE_UP	152	-0.289469	-1.11708	0.249718	0.294947	1	4907	tags=21%, list=8%, signal=23%
TONKS_TARGETS_OF_RUNX1_RUNX1T1_FUSION_GRANULOCYTE_DN	18	-0.670203	-1.74308	0.00291971	0.00233727	0.026	7297	tags=50%, list=12%, signal=57%
TONKS_TARGETS_OF_RUNX1_RUNX1T1_FUSION_GRANULOCYTE_UP	52	0.410692	1.60615	0.0042735	0.0308334	0.065	4379	tags=31%, list=7%, signal=33%
TONKS_TARGETS_OF_RUNX1_RUNX1T1_FUSION_HSC_DN	191	-0.625684	-2.48983	0	0	0	11311	tags=62%, list=19%, signal=77%
TONKS_TARGETS_OF_RUNX1_RUNX1T1_FUSION_HSC_UP	180	-0.297927	-1.17012	0.138358	0.248277	0.997	14735	tags=41%, list=25%, signal=54%
TONKS_TARGETS_OF_RUNX1_RUNX1T1_FUSION_MONOCYTE_DN	54	-0.633467	-2.12294	0	0	0	10901	tags=57%, list=19%, signal=71%
TONKS_TARGETS_OF_RUNX1_RUNX1T1_FUSION_MONOCYTE_UP	197	0.540986	2.59582	0	0	0	5627	tags=43%, list=10%, signal=47%
TONKS_TARGETS_OF_RUNX1_RUNX1T1_FUSION_SUSTAINDED_IN_ERYTHROCYTE_UP	44	-0.281955	-0.933122	0.572789	0.638094	1	16504	tags=50%, list=28%, signal=70%
TONKS_TARGETS_OF_RUNX1_RUNX1T1_FUSION_SUSTAINED_IN_MONOCYTE_UP	21	0.447787	1.39371	0.0840841	0.097461	0.277	4505	tags=38%, list=8%, signal=41%
